# Supplementary material for: Probing Effect of Papirindustriens Forskningsinstitut (PFI) Refining on Aggregation Structure of Cellulose: Crystal Packing and Hydrogen-Bonding Network
Source: Polymers (Basel). 2020 Dec 4;12(12):2912. doi: 10.3390/polym12122912 (PMC7761889; doi:10.3390/polym12122912)
Supplement: Supplementary file 1 [file polymers-12-02912-s001.zip]

Archive with 3 entries (2 files):
- polymers-1023674-supplementary/
- polymers-1023674-supplementary/Appendix.docx
- polymers-1023674-supplementary/Supplementary Data-polymers.docx
